# Supplementary material for: Probabilistic classification of gene-by-treatment interactions on molecular count phenotypes
Source: PLoS Genet. 2025 Apr 9;21(4):e1011561. doi: 10.1371/journal.pgen.1011561 (PMC12021428; doi:10.1371/journal.pgen.1011561)
Supplement: S1 Table — (CSV) [file pgen.1011561.s020.csv]

Scenario	Method	Effect prior	Convergence
1	log-NL	Restrictive	1.009068
1	log-NL	Optimal	1.010872
1	log-NL	Permissive	1.012784
1	log-LM	Restrictive	1.009567
1	log-LM	Optimal	1.010389
1	log-LM	Permissive	1.012460
1	RINT-LM	Restrictive	1.010356
1	RINT-LM	Optimal	1.009603
1	RINT-LM	Permissive	1.011683
2	log-NL	Restrictive	1.010619
2	log-NL	Optimal	1.016950
2	log-NL	Permissive	1.015113
2	log-LM	Restrictive	1.010246
2	log-LM	Optimal	1.010514
2	log-LM	Permissive	1.008459
2	RINT-LM	Restrictive	1.012339
2	RINT-LM	Optimal	1.014045
2	RINT-LM	Permissive	1.010163
3	log-NL	Restrictive	1.010004
3	log-NL	Optimal	1.016276
3	log-NL	Permissive	1.013221
3	log-LM	Restrictive	1.010199
3	log-LM	Optimal	1.009317
3	log-LM	Permissive	1.011327
3	RINT-LM	Restrictive	1.009958
3	RINT-LM	Optimal	1.012925
3	RINT-LM	Permissive	1.012812
4	log-NL	Restrictive	1.010993
4	log-NL	Optimal	1.014741
4	log-NL	Permissive	1.033298
4	log-LM	Restrictive	1.013039
4	log-LM	Optimal	1.008856
4	log-LM	Permissive	1.011408
4	RINT-LM	Restrictive	1.011129
4	RINT-LM	Optimal	1.013511
4	RINT-LM	Permissive	1.010348
