# Supplementary material for: Probabilistic classification of gene-by-treatment interactions on molecular count phenotypes
Source: PLoS Genet. 2025 Apr 9;21(4):e1011561. doi: 10.1371/journal.pgen.1011561 (PMC12021428; doi:10.1371/journal.pgen.1011561)
Supplement: S2 Table — (CSV) [file pgen.1011561.s021.csv]

Data	Method	Convergence
Response eQTLs	log-NL	1.007024
Response eQTLs	log-LM	1.011401
Response eQTLs	RINT-LM	1.011273
Response caQTLs	log-NL	1.013784
Response caQTLs	log-LM	1.012108
Response caQTLs	RINT-LM	1.010484
