# Supplementary material for: Probabilistic classification of gene-by-treatment interactions on molecular count phenotypes
Source: PLoS Genet. 2025 Apr 9;21(4):e1011561. doi: 10.1371/journal.pgen.1011561 (PMC12021428; doi:10.1371/journal.pgen.1011561)
Supplement: S3 Table — (CSV) [file pgen.1011561.s022.csv]

Data	Scenario	Method	Index	Mean	SD	Memory
Simulated	1	log-NL	1	285.751	3.761	523.38
Simulated	1	log-NL	2	162.857	33.989	522.91
Simulated	1	log-NL	3	121.215	0.549	526.86
Simulated	1	log-NL	4	126.029	0.485	519.57
Simulated	1	log-NL	5	128.235	0.378	528.35
Simulated	1	log-LM	1	134.941	0.801	539.11
Simulated	1	log-LM	2	122.204	0.425	506.84
Simulated	1	log-LM	3	144.015	0.380	521.57
Simulated	1	log-LM	4	125.288	0.487	526.4
Simulated	1	log-LM	5	155.011	52.659	520.71
Simulated	1	RINT-LM	1	113.944	0.520	528.9
Simulated	1	RINT-LM	2	291.278	10.082	526.93
Simulated	1	RINT-LM	3	122.510	0.823	527.03
Simulated	1	RINT-LM	4	289.311	1.201	520.32
Simulated	1	RINT-LM	5	250.480	27.066	519.53
Simulated	2	log-NL	1	283.822	9.601	530.25
Simulated	2	log-NL	2	125.379	0.523	523.19
Simulated	2	log-NL	3	120.979	0.324	522.56
Simulated	2	log-NL	4	149.305	0.658	526.72
Simulated	2	log-NL	5	254.239	5.727	525.04
Simulated	2	log-LM	1	120.549	0.420	522.74
Simulated	2	log-LM	2	306.532	6.306	546.18
Simulated	2	log-LM	3	122.106	0.410	527.02
Simulated	2	log-LM	4	123.826	0.486	530.71
Simulated	2	log-LM	5	211.575	61.163	524.15
Simulated	2	RINT-LM	1	268.567	13.324	526.02
Simulated	2	RINT-LM	2	244.622	66.439	527.59
Simulated	2	RINT-LM	3	141.046	0.427	526.73
Simulated	2	RINT-LM	4	284.326	8.149	501.62
Simulated	2	RINT-LM	5	107.259	0.250	521.79
Simulated	3	log-NL	1	280.885	9.780	522.03
Simulated	3	log-NL	2	122.753	0.564	527.07
Simulated	3	log-NL	3	122.076	0.474	522.51
Simulated	3	log-NL	4	141.240	0.450	523.4
Simulated	3	log-NL	5	106.183	0.274	509.14
Simulated	3	log-LM	1	141.763	0.407	527
Simulated	3	log-LM	2	123.190	0.505	523.71
Simulated	3	log-LM	3	119.765	0.489	524.27
Simulated	3	log-LM	4	117.391	0.354	521.54
Simulated	3	log-LM	5	249.752	8.279	529.19
Simulated	3	RINT-LM	1	135.685	1.292	541.47
Simulated	3	RINT-LM	2	207.711	75.773	505.52
Simulated	3	RINT-LM	3	281.640	6.232	539.63
Simulated	3	RINT-LM	4	140.571	0.694	524.4
Simulated	3	RINT-LM	5	119.331	0.936	519.11
Simulated	4	log-NL	1	121.272	0.418	527.91
Simulated	4	log-NL	2	120.629	0.583	519.22
Simulated	4	log-NL	3	141.457	0.852	521.6
Simulated	4	log-NL	4	278.431	53.921	519.71
Simulated	4	log-NL	5	107.388	0.326	528.68
Simulated	4	log-LM	1	147.044	0.609	521.26
Simulated	4	log-LM	2	146.064	0.674	525.09
Simulated	4	log-LM	3	279.444	8.128	521.3
Simulated	4	log-LM	4	127.077	0.491	521.58
Simulated	4	log-LM	5	246.327	1.488	514.11
Simulated	4	RINT-LM	1	143.066	0.390	527.72
Simulated	4	RINT-LM	2	287.177	7.158	518.09
Simulated	4	RINT-LM	3	118.299	0.650	525.46
Simulated	4	RINT-LM	4	287.147	0.566	522.57
Simulated	4	RINT-LM	5	106.395	0.409	519.05
Response eQTLs	NA	log-NL	1	150.213	0.604	506.52
Response eQTLs	NA	log-NL	2	144.851	0.434	504.86
Response eQTLs	NA	log-NL	3	182.345	0.714	505.41
Response eQTLs	NA	log-NL	4	148.116	0.703	501.38
Response eQTLs	NA	log-NL	5	135.497	0.976	520.58
Response eQTLs	NA	log-LM	1	153.158	4.350	505.55
Response eQTLs	NA	log-LM	2	147.511	2.041	499.04
Response eQTLs	NA	log-LM	3	174.078	1.687	498.55
Response eQTLs	NA	log-LM	4	142.109	0.561	507.5
Response eQTLs	NA	log-LM	5	143.345	0.785	501.18
Response eQTLs	NA	RINT-LM	1	151.676	0.599	500.87
Response eQTLs	NA	RINT-LM	2	143.404	1.704	501.89
Response eQTLs	NA	RINT-LM	3	156.239	0.606	502.92
Response eQTLs	NA	RINT-LM	4	145.923	0.560	506.89
Response eQTLs	NA	RINT-LM	5	132.530	4.099	507.54
Response caQTLs	NA	log-NL	1	124.429	11.683	521.67
Response caQTLs	NA	log-NL	2	109.405	3.146	526.6
Response caQTLs	NA	log-NL	3	115.102	3.720	519.17
Response caQTLs	NA	log-NL	4	242.086	13.797	522.75
Response caQTLs	NA	log-NL	5	135.819	3.143	521.25
Response caQTLs	NA	log-LM	1	109.022	3.694	529.37
Response caQTLs	NA	log-LM	2	257.808	8.963	525.53
Response caQTLs	NA	log-LM	3	116.951	4.325	526.19
Response caQTLs	NA	log-LM	4	250.699	9.045	520.48
Response caQTLs	NA	log-LM	5	124.381	1.948	515.02
Response caQTLs	NA	RINT-LM	1	245.200	25.840	520.18
Response caQTLs	NA	RINT-LM	2	259.921	11.749	525.39
Response caQTLs	NA	RINT-LM	3	143.685	4.816	522.38
Response caQTLs	NA	RINT-LM	4	249.217	10.086	520.03
Response caQTLs	NA	RINT-LM	5	128.877	3.689	526.58
