# Supplementary material for: Probabilistic classification of gene-by-treatment interactions on molecular count phenotypes
Source: PLoS Genet. 2025 Apr 9;21(4):e1011561. doi: 10.1371/journal.pgen.1011561 (PMC12021428; doi:10.1371/journal.pgen.1011561)
Supplement: S4 Table — (CSV) [file pgen.1011561.s023.csv]

Data	Scenario	Method	Index	Mean	SD	Memory
Simulated	1	log-NL	1	0.152639	0.013283	476.82
Simulated	1	log-NL	2	0.177184	0.019300	474.84
Simulated	1	log-NL	3	0.156972	0.016080	479.34
Simulated	1	log-NL	4	0.324441	0.022723	87.86
Simulated	1	log-NL	5	0.442197	0.023603	280.43
Simulated	1	log-LM	1	0.165479	0.031656	476.9
Simulated	1	log-LM	2	0.178497	0.022621	475.56
Simulated	1	log-LM	3	0.163608	0.016185	478.99
Simulated	1	log-LM	4	0.178815	0.013553	473.13
Simulated	1	log-LM	5	0.227791	0.014682	477.29
Simulated	1	RINT-LM	1	0.304561	0.022818	275.65
Simulated	1	RINT-LM	2	0.187828	0.019263	477.15
Simulated	1	RINT-LM	3	0.298666	0.015731	256.93
Simulated	1	RINT-LM	4	0.174799	0.018976	471.14
Simulated	1	RINT-LM	5	0.226634	0.018223	472.88
Simulated	2	log-NL	1	0.316258	0.034611	455.21
Simulated	2	log-NL	2	0.167349	0.014230	476.64
Simulated	2	log-NL	3	0.292941	0.024244	125.78
Simulated	2	log-NL	4	0.174958	0.011524	469.96
Simulated	2	log-NL	5	0.263780	0.012116	477.89
Simulated	2	log-LM	1	0.163528	0.012995	475.32
Simulated	2	log-LM	2	0.340379	0.017645	232.85
Simulated	2	log-LM	3	0.175217	0.017500	476.5
Simulated	2	log-LM	4	0.340501	0.019544	238.5
Simulated	2	log-LM	5	0.434894	0.023429	237.67
Simulated	2	RINT-LM	1	0.153254	0.011127	476.54
Simulated	2	RINT-LM	2	0.332395	0.019480	238.64
Simulated	2	RINT-LM	3	0.156786	0.013131	476.12
Simulated	2	RINT-LM	4	0.170482	0.014849	475.9
Simulated	2	RINT-LM	5	0.220439	0.017404	291.62
Simulated	3	log-NL	1	0.158018	0.016684	475.11
Simulated	3	log-NL	2	0.344626	0.018395	238.22
Simulated	3	log-NL	3	0.174896	0.018906	472.31
Simulated	3	log-NL	4	0.183181	0.021949	475.95
Simulated	3	log-NL	5	0.309068	0.022703	491.29
Simulated	3	log-LM	1	0.300755	0.021394	332.66
Simulated	3	log-LM	2	0.181046	0.019648	468.55
Simulated	3	log-LM	3	0.305251	0.023360	232.87
Simulated	3	log-LM	4	0.180113	0.016383	477.77
Simulated	3	log-LM	5	0.261340	0.011891	475.05
Simulated	3	RINT-LM	1	0.307099	0.024574	445.56
Simulated	3	RINT-LM	2	0.185751	0.024846	467.48
Simulated	3	RINT-LM	3	0.161713	0.024689	470.18
Simulated	3	RINT-LM	4	0.180068	0.021549	494.4
Simulated	3	RINT-LM	5	0.498472	0.033587	242.13
Simulated	4	log-NL	1	0.155871	0.017879	475.95
Simulated	4	log-NL	2	0.344812	0.022775	239.61
Simulated	4	log-NL	3	0.155855	0.023069	472.06
Simulated	4	log-NL	4	0.325720	0.021879	239.27
Simulated	4	log-NL	5	0.270179	0.019017	504.18
Simulated	4	log-LM	1	0.160003	0.014734	470.39
Simulated	4	log-LM	2	0.350214	0.021995	238.27
Simulated	4	log-LM	3	0.168860	0.020115	472.37
Simulated	4	log-LM	4	0.349460	0.071292	426.51
Simulated	4	log-LM	5	0.499592	0.028207	236.32
Simulated	4	RINT-LM	1	0.294409	0.021831	237.2
Simulated	4	RINT-LM	2	0.186716	0.022448	484.8
Simulated	4	RINT-LM	3	0.154530	0.022394	474.58
Simulated	4	RINT-LM	4	0.178298	0.009349	477.7
Simulated	4	RINT-LM	5	0.252718	0.011759	470.83
Response eQTLs	NA	log-NL	1	0.196336	0.017826	472.32
Response eQTLs	NA	log-NL	2	0.205377	0.009193	479.4
Response eQTLs	NA	log-NL	3	0.195720	0.029438	478.13
Response eQTLs	NA	log-NL	4	0.156140	0.013591	478.41
Response eQTLs	NA	log-NL	5	0.167886	0.018289	477.05
Response eQTLs	NA	log-LM	1	0.206490	0.023055	480.91
Response eQTLs	NA	log-LM	2	0.207401	0.017438	470.9
Response eQTLs	NA	log-LM	3	0.172056	0.015407	485.09
Response eQTLs	NA	log-LM	4	0.155123	0.013795	478.07
Response eQTLs	NA	log-LM	5	0.163728	0.013371	473.71
Response eQTLs	NA	RINT-LM	1	0.206926	0.021482	478.17
Response eQTLs	NA	RINT-LM	2	0.201672	0.010915	476.39
Response eQTLs	NA	RINT-LM	3	0.186423	0.014742	478.89
Response eQTLs	NA	RINT-LM	4	0.158379	0.013371	476.52
Response eQTLs	NA	RINT-LM	5	0.168802	0.011587	480.29
Response caQTLs	NA	log-NL	1	0.172505	0.008667	478.49
Response caQTLs	NA	log-NL	2	0.193147	0.013174	476.95
Response caQTLs	NA	log-NL	3	0.184094	0.026982	477.07
Response caQTLs	NA	log-NL	4	0.181492	0.018408	504.86
Response caQTLs	NA	log-NL	5	0.311904	0.032940	442.83
Response caQTLs	NA	log-LM	1	0.162886	0.018553	471.27
Response caQTLs	NA	log-LM	2	0.189981	0.021913	476.09
Response caQTLs	NA	log-LM	3	0.338676	0.067356	440.6
Response caQTLs	NA	log-LM	4	0.193843	0.021555	475.29
Response caQTLs	NA	log-LM	5	0.331949	0.069472	322.16
Response caQTLs	NA	RINT-LM	1	0.172021	0.022174	476.17
Response caQTLs	NA	RINT-LM	2	0.206414	0.020827	476.82
Response caQTLs	NA	RINT-LM	3	0.179145	0.021504	476.76
Response caQTLs	NA	RINT-LM	4	0.345801	0.028444	443.67
Response caQTLs	NA	RINT-LM	5	0.167548	0.018348	476.63
