# Supplementary material for: Probabilistic classification of gene-by-treatment interactions on molecular count phenotypes
Source: PLoS Genet. 2025 Apr 9;21(4):e1011561. doi: 10.1371/journal.pgen.1011561 (PMC12021428; doi:10.1371/journal.pgen.1011561)
Supplement: S5 Table — (CSV) [file pgen.1011561.s024.csv]

Method	Scenario	Genotype	Treatment	Interaction
log-NL	1	1.50	2.00	1.00
log-LM	1	1.25	2.00	1.00
RINT-LM	1	1.00	1.50	0.75
log-NL	2	1.50	2.00	1.00
log-LM	2	1.50	2.00	1.00
RINT-LM	2	1.25	1.75	0.75
log-NL	3	1.25	1.75	1.00
log-LM	3	1.25	1.75	1.00
RINT-LM	3	1.00	1.50	0.75
log-NL	4	1.50	2.00	1.00
log-LM	4	1.50	2.00	1.00
RINT-LM	4	1.25	1.75	0.75
