# Supplementary material for: Probabilistic classification of gene-by-treatment interactions on molecular count phenotypes
Source: PLoS Genet. 2025 Apr 9;21(4):e1011561. doi: 10.1371/journal.pgen.1011561 (PMC12021428; doi:10.1371/journal.pgen.1011561)
Supplement: S6 Table — (CSV) [file pgen.1011561.s025.csv]

Data	Methaod	Random effect	Genotype	Treatment	Interaction
response eQTLs	log-NL	Polygenic	1.50	2.75	1.25
response eQTLs	log-LM	Polygenic	1.75	2.50	1.00
response eQTLs	RINT-LM	Polygenic	1.50	2.00	1.00
response eQTLs	log-NL	Donor	1.75	2.75	1.25
response eQTLs	log-LM	Donor	1.75	2.75	1.25
response eQTLs	RINT-LM	Donor	1.75	2.00	1.00
response caQTLs	log-NL	Polygenic	2.00	1.75	1.00
response caQTLs	log-LM	Polygenic	1.75	1.75	1.00
response caQTLs	RINT-LM	Polygenic	1.50	1.75	1.00
