# Supplementary material for: Probabilistic classification of gene-by-treatment interactions on molecular count phenotypes
Source: PLoS Genet. 2025 Apr 9;21(4):e1011561. doi: 10.1371/journal.pgen.1011561 (PMC12021428; doi:10.1371/journal.pgen.1011561)
Supplement: S1 File — (ZIP) [file pgen.1011561.s026.zip]

Archive with 145 entries (125 files):
- classifygxt-0.1.0/
- classifygxt-0.1.0/.Rbuildignore
- classifygxt-0.1.0/.gitignore
- classifygxt-0.1.0/DESCRIPTION
- classifygxt-0.1.0/LICENSE.md
- classifygxt-0.1.0/NAMESPACE
- classifygxt-0.1.0/NEWS.md
- classifygxt-0.1.0/R/
- classifygxt-0.1.0/R/classifygxt-package.R
- classifygxt-0.1.0/R/core.R
- classifygxt-0.1.0/R/helper.R
- classifygxt-0.1.0/R/plot.R
- classifygxt-0.1.0/R/stanmodels.R
- classifygxt-0.1.0/R/utils.R
- classifygxt-0.1.0/README.md
- classifygxt-0.1.0/_pkgdown.yml
- classifygxt-0.1.0/classifygxt.Rproj
- classifygxt-0.1.0/configure
- classifygxt-0.1.0/configure.win
- classifygxt-0.1.0/docs/
- classifygxt-0.1.0/docs/404.html
- classifygxt-0.1.0/docs/LICENSE.html
- classifygxt-0.1.0/docs/articles/
- classifygxt-0.1.0/docs/articles/classifygxt.html
- classifygxt-0.1.0/docs/articles/classifygxt_files/
- classifygxt-0.1.0/docs/articles/classifygxt_files/figure-html/
- classifygxt-0.1.0/docs/articles/classifygxt_files/figure-html/unnamed-chunk-17-1.png
- classifygxt-0.1.0/docs/articles/classifygxt_files/figure-html/unnamed-chunk-18-1.png
- classifygxt-0.1.0/docs/articles/classifygxt_files/figure-html/unnamed-chunk-19-1.png
- classifygxt-0.1.0/docs/articles/classifygxt_files/figure-html/unnamed-chunk-20-1.png
- classifygxt-0.1.0/docs/articles/classifygxt_files/figure-html/unnamed-chunk-21-1.png
- classifygxt-0.1.0/docs/articles/index.html
- classifygxt-0.1.0/docs/articles/tensorqtl.html
- classifygxt-0.1.0/docs/authors.html
- classifygxt-0.1.0/docs/bootstrap-toc.css
- classifygxt-0.1.0/docs/bootstrap-toc.js
- classifygxt-0.1.0/docs/docsearch.css
- classifygxt-0.1.0/docs/docsearch.js
- classifygxt-0.1.0/docs/index.html
- classifygxt-0.1.0/docs/link.svg
- classifygxt-0.1.0/docs/news/
- classifygxt-0.1.0/docs/news/index.html
- classifygxt-0.1.0/docs/pkgdown.css
- classifygxt-0.1.0/docs/pkgdown.js
- classifygxt-0.1.0/docs/pkgdown.yml
- classifygxt-0.1.0/docs/reference/
- classifygxt-0.1.0/docs/reference/classifygxt-package.html
- classifygxt-0.1.0/docs/reference/do_bms.html
- classifygxt-0.1.0/docs/reference/figures/
- classifygxt-0.1.0/docs/reference/figures/bms.png
- classifygxt-0.1.0/docs/reference/format_gp.html
- classifygxt-0.1.0/docs/reference/format_input.html
- classifygxt-0.1.0/docs/reference/format_pp.html
- classifygxt-0.1.0/docs/reference/get_co.html
- classifygxt-0.1.0/docs/reference/get_est.html
- classifygxt-0.1.0/docs/reference/get_map.html
- classifygxt-0.1.0/docs/reference/get_model_names.html
- classifygxt-0.1.0/docs/reference/get_pp.html
- classifygxt-0.1.0/docs/reference/get_sign.html
- classifygxt-0.1.0/docs/reference/get_sign_names.html
- classifygxt-0.1.0/docs/reference/get_tu_lambda.html
- classifygxt-0.1.0/docs/reference/index.html
- classifygxt-0.1.0/docs/reference/make_data.html
- classifygxt-0.1.0/docs/reference/make_gp_plot.html
- classifygxt-0.1.0/docs/reference/make_heatmap.html
- classifygxt-0.1.0/docs/reference/make_pp_plot.html
- classifygxt-0.1.0/docs/sitemap.xml
- classifygxt-0.1.0/inst/
- classifygxt-0.1.0/inst/include/
- classifygxt-0.1.0/inst/include/stan_meta_header.hpp
- classifygxt-0.1.0/inst/stan/
- classifygxt-0.1.0/inst/stan/include/
- classifygxt-0.1.0/inst/stan/include/license.stan
- classifygxt-0.1.0/inst/stan/lm.stan
- classifygxt-0.1.0/inst/stan/lmm.stan
- classifygxt-0.1.0/inst/stan/nl.stan
- classifygxt-0.1.0/inst/stan/nlmm.stan
- classifygxt-0.1.0/man/
- classifygxt-0.1.0/man/classifygxt-package.Rd
- classifygxt-0.1.0/man/do_bms.Rd
- classifygxt-0.1.0/man/figures/
- classifygxt-0.1.0/man/figures/bms.png
- classifygxt-0.1.0/man/format_gp.Rd
- classifygxt-0.1.0/man/format_input.Rd
- classifygxt-0.1.0/man/format_pp.Rd
- classifygxt-0.1.0/man/get_co.Rd
- classifygxt-0.1.0/man/get_est.Rd
- classifygxt-0.1.0/man/get_map.Rd
- classifygxt-0.1.0/man/get_model_names.Rd
- classifygxt-0.1.0/man/get_pp.Rd
- classifygxt-0.1.0/man/get_sign.Rd
- classifygxt-0.1.0/man/get_sign_names.Rd
- classifygxt-0.1.0/man/get_tu_lambda.Rd
- classifygxt-0.1.0/man/make_data.Rd
- classifygxt-0.1.0/man/make_gp_plot.Rd
- classifygxt-0.1.0/man/make_heatmap.Rd
- classifygxt-0.1.0/man/make_pp_plot.Rd
- classifygxt-0.1.0/src/
- classifygxt-0.1.0/src/Makevars
- classifygxt-0.1.0/src/RcppExports.cpp
- classifygxt-0.1.0/tests/
- classifygxt-0.1.0/tests/testthat.R
- classifygxt-0.1.0/tests/testthat/
- classifygxt-0.1.0/tests/testthat/fixtures/
- classifygxt-0.1.0/tests/testthat/fixtures/data.noranef.rds
- classifygxt-0.1.0/tests/testthat/fixtures/data.ranef.rds
- classifygxt-0.1.0/tests/testthat/fixtures/est.bs.nl.rds
- classifygxt-0.1.0/tests/testthat/fixtures/est.bs.nl.sample.rds
- classifygxt-0.1.0/tests/testthat/fixtures/est.bs.nlmm.rds
- classifygxt-0.1.0/tests/testthat/fixtures/est.bs.nlmm.sample.rds
- classifygxt-0.1.0/tests/testthat/fixtures/est.lap.nl.rds
- classifygxt-0.1.0/tests/testthat/fixtures/est.lap.nlmm.rds
- classifygxt-0.1.0/tests/testthat/fixtures/make_test_data.R
- classifygxt-0.1.0/tests/testthat/fixtures/map.lap.lm.rds
- classifygxt-0.1.0/tests/testthat/fixtures/map.lap.lmm.rds
- classifygxt-0.1.0/tests/testthat/fixtures/map.lap.nl.rds
- classifygxt-0.1.0/tests/testthat/fixtures/map.lap.nlmm.rds
- classifygxt-0.1.0/tests/testthat/fixtures/mcmc.bs.lm.rds
- classifygxt-0.1.0/tests/testthat/fixtures/mcmc.bs.lmm.rds
- classifygxt-0.1.0/tests/testthat/fixtures/mcmc.bs.nl.rds
- classifygxt-0.1.0/tests/testthat/fixtures/mcmc.bs.nlmm.rds
- classifygxt-0.1.0/tests/testthat/fixtures/pp.co.nl.rds
- classifygxt-0.1.0/tests/testthat/fixtures/pp.co.nlmm.rds
- classifygxt-0.1.0/tests/testthat/fixtures/pp.div.nl.rds
- classifygxt-0.1.0/tests/testthat/fixtures/pp.div.nlmm.rds
- classifygxt-0.1.0/tests/testthat/fixtures/pp.gen.bs.nl.rds
- classifygxt-0.1.0/tests/testthat/fixtures/pp.gen.lap.nl.rds
- classifygxt-0.1.0/tests/testthat/fixtures/pp.sign.bs.nl.rds
- classifygxt-0.1.0/tests/testthat/fixtures/pp.sign.bs.nl.sample.rds
- classifygxt-0.1.0/tests/testthat/fixtures/pp.sign.bs.nlmm.rds
- classifygxt-0.1.0/tests/testthat/fixtures/pp.sign.bs.nlmm.sample.rds
- classifygxt-0.1.0/tests/testthat/fixtures/pp.sign.lap.nl.rds
- classifygxt-0.1.0/tests/testthat/fixtures/pp.sign.lap.nlmm.rds
- classifygxt-0.1.0/tests/testthat/fixtures/pp.tre.bs.nl.rds
- classifygxt-0.1.0/tests/testthat/fixtures/pp.tre.lap.nl.rds
- classifygxt-0.1.0/tests/testthat/test_do_bms.R
- classifygxt-0.1.0/tests/testthat/test_get_co.R
- classifygxt-0.1.0/tests/testthat/test_get_est.R
- classifygxt-0.1.0/tests/testthat/test_get_pp.R
- classifygxt-0.1.0/tests/testthat/test_get_sign.R
- classifygxt-0.1.0/tests/testthat/test_make_data.R
- classifygxt-0.1.0/vignettes/
- classifygxt-0.1.0/vignettes/classifygxt.Rmd
- classifygxt-0.1.0/vignettes/ref.bib
- classifygxt-0.1.0/vignettes/tensorqtl.Rmd
