# Supplementary material for: Probabilistic classification of gene-by-treatment interactions on molecular count phenotypes
Source: PLoS Genet. 2025 Apr 9;21(4):e1011561. doi: 10.1371/journal.pgen.1011561 (PMC12021428; doi:10.1371/journal.pgen.1011561)
Supplement: S1 File — (ZIP) [file pgen.1011561.s026.zip › classifygxt-0.1.0/NEWS.md]

# classifygxt 0.1.0

* Added `format_input`.

# classifygxt 0.0.2

* Fixed bugs in `get_sign` and `get_map`.

# classifygxt 0.0.1

* Added a `NEWS.md` file to track changes to the package.
