# Supplementary material for: Probabilistic classification of gene-by-treatment interactions on molecular count phenotypes
Source: PLoS Genet. 2025 Apr 9;21(4):e1011561. doi: 10.1371/journal.pgen.1011561 (PMC12021428; doi:10.1371/journal.pgen.1011561)
Supplement: S1 File — (ZIP) [file pgen.1011561.s026.zip › classifygxt-0.1.0/configure]

#! /bin/sh

# Generated by rstantools.  Do not edit by hand.

"${R_HOME}/bin/Rscript" -e "rstantools::rstan_config()"
