# Supplementary material for: Probabilistic classification of gene-by-treatment interactions on molecular count phenotypes
Source: PLoS Genet. 2025 Apr 9;21(4):e1011561. doi: 10.1371/journal.pgen.1011561 (PMC12021428; doi:10.1371/journal.pgen.1011561)
Supplement: S1 File — (ZIP) [file pgen.1011561.s026.zip › classifygxt-0.1.0/docs/pkgdown.yml]

pandoc: '2.18'
pkgdown: 2.0.9
pkgdown_sha: ~
articles:
  classifygxt: classifygxt.html
  tensorqtl: tensorqtl.html
last_built: 2024-11-23T04:21Z
