# Supplementary material for: Probabilistic classification of gene-by-treatment interactions on molecular count phenotypes
Source: PLoS Genet. 2025 Apr 9;21(4):e1011561. doi: 10.1371/journal.pgen.1011561 (PMC12021428; doi:10.1371/journal.pgen.1011561)
Supplement: S1 File — (ZIP) [file pgen.1011561.s026.zip › classifygxt-0.1.0/man/classifygxt-package.Rd]

% Generated by roxygen2: do not edit by hand
% Please edit documentation in R/classifygxt-package.R
\docType{package}
\name{classifygxt-package}
\alias{classifygxt-package}
\alias{classifygxt}
\title{The 'classifygxt' package.}
\description{
A DESCRIPTION OF THE PACKAGE
}
\references{
Stan Development Team (2022). RStan: the R interface to Stan. R package version 2.21.5. https://mc-stan.org
}
