# Supplementary material for: Probabilistic classification of gene-by-treatment interactions on molecular count phenotypes
Source: PLoS Genet. 2025 Apr 9;21(4):e1011561. doi: 10.1371/journal.pgen.1011561 (PMC12021428; doi:10.1371/journal.pgen.1011561)
Supplement: S1 File — (ZIP) [file pgen.1011561.s026.zip › classifygxt-0.1.0/man/get_sign_names.Rd]

% Generated by roxygen2: do not edit by hand
% Please edit documentation in R/utils.R
\name{get_sign_names}
\alias{get_sign_names}
\title{Get the names of the 27 models}
\usage{
get_sign_names()
}
\value{
A vector containing the eight model names.
}
\description{
This function returns an ordered vector of character strings
corresponding to the names of the 27 models accounting for the
sign of effect sizes.
}
