# Supplementary material for: Probabilistic classification of gene-by-treatment interactions on molecular count phenotypes
Source: PLoS Genet. 2025 Apr 9;21(4):e1011561. doi: 10.1371/journal.pgen.1011561 (PMC12021428; doi:10.1371/journal.pgen.1011561)
Supplement: S1 File — (ZIP) [file pgen.1011561.s026.zip › classifygxt-0.1.0/vignettes/tensorqtl.Rmd]

---
title: "Using ClassifyGxT with TensorQTL"
author: "Yuriko Harigaya, Michael Love, William Valdar"
date: "`r format(Sys.Date())`"
header_includes:
    - \newcommand{\Expect}{\mathrm{E}}
    - \newcommand{\Var}{\mathrm{Var}}
    - \newcommand{\Cov}{\mathrm{Cov}}
    - \newcommand{\Norm}{\mathrm{N}}
    - \newcommand{\iid}{\overset{\mathrm{iid}}{\sim}}
    - \newcommand{\veps}{\varepsilon}
    - \newcommand{\bveps}{\boldsymbol{\varepsilon}}
    - \newcommand{\bA}{\mathbf{A}}
    - \newcommand{\bK}{\mathbf{K}}
    - \newcommand{\bI}{\mathbf{I}}
    - \newcommand{\bB}{\mathbf{B}}
    - \newcommand{\bR}{\mathbf{R}}
    - \newcommand{\bV}{\mathbf{V}}
    - \newcommand{\bX}{\mathbf{X}}
    - \newcommand{\bY}{\mathbf{Y}}
    - \newcommand{\bZ}{\mathbf{Z}}
    - \newcommand{\bU}{\mathbf{U}}
    - \newcommand{\bO}{\mathbf{O}}
    - \newcommand{\bT}{\mathbf{T}}
    - \newcommand{\bG}{\mathbf{G}}
    - \newcommand{\bSigma}{\boldsymbol{\Sigma}}
    - \newcommand{\bOmega}{\boldsymbol{\Omega}}
    - \newcommand{\balpha}{\boldsymbol{\alpha}}
    - \newcommand{\bbeta}{\boldsymbol{\beta}}
    - \newcommand{\bmu}{\boldsymbol{\mu}}
    - \newcommand{\btheta}{\boldsymbol{\theta}}
    - \newcommand{\bgamma}{\boldsymbol{\gamma}}
    - \newcommand{\bpsi}{\boldsymbol{\psi}}
    - \newcommand{\bphi}{\boldsymbol{\phi}}
    - \newcommand{\bnu}{\boldsymbol{\nu}}
    - \newcommand{\bu}{\mathbf{u}}
    - \newcommand{\bv}{\mathbf{v}}
    - \newcommand{\bw}{\mathbf{w}}
    - \newcommand{\bx}{\mathbf{x}}
    - \newcommand{\by}{\mathbf{y}}
    - \newcommand{\bz}{\mathbf{z}}
    - \newcommand{\bk}{\mathbf{k}}
    - \newcommand{\bm}{\mathbf{m}}
    - \newcommand{\bnull}{\mathbf{0}} 
    - \newcommand{\bone}{\mathbf{1}}
output: rmarkdown::html_vignette
bibliography: ref.bib
vignette: >
  %\VignetteIndexEntry{Using ClassifyGxT with TensorQTL}
  %\VignetteEngine{knitr::rmarkdown}
  %\VignetteEncoding{UTF-8}
---

```{r, include = FALSE}
knitr::opts_chunk$set(
  collapse=TRUE,
  comment="#>"
)
```

# Introduction

This vignette demonstrates how to format input data for ClassifyGxT from example input/output data for a widely used program for expression QTL mapping, [TensorQTL](https://github.com/broadinstitute/tensorqtl). 
The procedure described here focuses on data without repeated measurements per donor (e.g., gene expression data from clinical samples).
For analyzing data with repeated measurements (e.g., molecular phenotypes from *in-vitro* cell systems), example code can be found at https://bitbucket.org/steinlabunc/wnt-rqtls and https://github.com/yharigaya/classifygxt-paper. 

Since the demonstration relies on large external data, the code in this vignette is not executed.
To execute the code, it is necessary to download [example data](https://github.com/broadinstitute/tensorqtl/tree/master/example/data) from the TensorQTL website and store them locally.
Execution also requires installation of [TensorQTL](https://github.com/broadinstitute/tensorqtl) and [PLINK2](https://www.cog-genomics.org/plink/2.0/).

# Data preprocessing

We recommend processing molecular count data as illustrated in steps 1-6 of [Data preprocessing](https://yharigaya.github.io/classifygxt/articles/classifygxt.html#data-preprocessing) prior to running TensorQTL.
<!-- If linear regression is used for BMS, variance-stabilizing transformations other than $\log$ transformation (e.g., VST from the DESeq2 package) can be used. -->

# Running TensorQTL

In this section, we briefly illustrate how to run interaction QTL mapping using TensorQTL prior to running ClassifyGxT.
<!-- Note that it is also possible to run interaction QTL mapping in two steps as in (refs). (Is it possible to pass a list of feature-SNP pairs?) -->
See the instruction on [TensorQTL](https://github.com/broadinstitute/tensorqtl) for details.

## Interaction QTL mapping in general

We use the following input data for performing interaction QTL mapping using TensorQTL in a way that is compatible with ClassifyGxT. 

- PLINK2 genotype files (`.pgen`, `.psam`, `.pvar`)
- Molecular phenotypes file: A tab-delimited file of processed gene expression data (or other molecular phenotypes) with rows and columns representing gene (or feature) IDs and sample IDs, respectively.
- Covariates file: A tab-delimited file of covariates with rows and columns representing covariate names and sample IDs, respectively. The covariates include molecular phenotype PCs (from [step 6](https://yharigaya.github.io/classifygxt/articles/classifygxt.html#data-preprocessing)) and, optionally, other nuisance factors (see [step 5](https://yharigaya.github.io/classifygxt/articles/classifygxt.html#data-preprocessing)).
- Interactions file: A tab-delimited file of the independent variable of interest (e.g., treatment conditions coded as ${1, 2}$). The first and second columns must contain sample IDs and the treatment condition variable, respectively. A header is not needed.

In general, the following code, taken from the TensorQTL instruction, performs interaction mapping.

```{bash, eval=FALSE}
python3 -m tensorqtl ${plink_prefix_path} ${expression_bed} ${prefix} \
    --covariates ${covariates_file} \
    --interaction ${interactions_file} \
    --best_only \
    --mode cis_nominal
```

The code will generate an output file, `${prefix}.cis_qtl_top_assoc.txt.gz`.
The `plink_prefix_path` variable must be the path to the PLINK2 genotype files. That is, the paths to the files must be `${plink_prefix_path}.pgen`, `${plink_prefix_path}.pvar`, and `${plink_prefix_path}.psam`.
The `expression_bed`, `covariates_file`, and `interactions_file` variables must be the paths to the molecular phenotypes, covariates, and interactions files, respectively.
With this particular setting, nominal $P$ values smaller than 0.01 will be included in the output file.

## An example of interaction QTL mapping 

For concreteness, we illustrate the procedure using [example datasets](https://github.com/broadinstitute/tensorqtl/tree/master/example/data) available from the TensorQTL website.

- `GEUVADIS.445_samples.GRCh38.20170504.maf01.filtered.nodup.chr18.pgen`
- `GEUVADIS.445_samples.GRCh38.20170504.maf01.filtered.nodup.chr18.psam`
- `GEUVADIS.445_samples.GRCh38.20170504.maf01.filtered.nodup.chr18.pvar`
- `GEUVADIS.445_samples.covariates.txt`
- `GEUVADIS.445_samples.expression.bed.gz`

We assume that the above files are stored in the `input/` directory under the working directory.
We will save intermediate files in a separate directory, `processed/`.
The covariate file (`GEUVADIS.445_samples.covariates.txt`) contains 26 covariates including the sex variable (coded as 1 and 2).
Here, we attempt to map QTLs with gene-by-sex interactions.
For this purpose, we first create an interaction file, which contains the sample names and the sex variable. 
In R, the following code can be used.
<!-- The `in.dir` variable specifies the directory where the input files are stored.
The `out.dir` variable specifies the directory where the output files will be written. -->

```{r, eval=FALSE}
library(magrittr)

# read in the data
covar.file <- "input/GEUVADIS.445_samples.covariates.txt"
covar <- covar.file %>% read.delim(row.names=1)

# create a data frame
sample <- colnames(covar)
value <- covar[26, ] %>%
    unlist %>%
    unname %>%
    as.integer
int <- data.frame(sample=sample, value=value)

# specify the name of an interactions file
int.file <- "processed/GEUVADIS.445_samples.interactions.txt")

# write the sex variable to an file
write.table(
    int, file=int.file, quote=FALSE, sep="\t",
    row.names=FALSE, col.names=FALSE)
```

We next create a new covariate file by removing the sex variable from the covariate file.

```{R, eval=FALSE}
covar2 <- covar[-26, ]

# specify the name of a new covariates file
covar2.file <- "processed/GEUVADIS.445_samples.covariates2.txt"

# write to the covariates to a file
write.table(
    covar2, file=covar2.file, quote=FALSE, sep="\t",
    row.names=TRUE, col.names=TRUE)
```

We then perform interaction QTL mapping by typing the following code in a command-line application.

```{bash, eval=FALSE}
# specify the input file names
plink_prefix_path="input/GEUVADIS.445_samples.GRCh38.20170504.maf01.filtered.nodup.chr18"
expression_bed="input/GEUVADIS.445_samples.expression.bed.gz"
covariates_file="processed/GEUVADIS.445_samples.covariates2.txt"
interactions_file="processed/GEUVADIS.445_samples.interactions.txt"

# specify an output prefix
prefix="processed/GEUVADIS.445_samples"

python3 -m tensorqtl ${plink_prefix_path} ${expression_bed} ${prefix} \
    --covariates ${covariates_file} \
    --interaction ${interactions_file} \
    --best_only \
    --mode cis_nominal
```

The result will be saved as `processed/GEUVADIS.445_samples.cis_qtl_top_assoc.txt.gz`.

```{bash, echo=FALSE, eval=FALSE}
gzip -cd "processed/GEUVADIS.445_samples.chr18.cis_qtl_top_assoc.txt.gz" | head
```

# Formatting data for ClassifyGxT

To analyze the interaction QTLs using ClassifyGxT, we first convert the PLINK2 genotype files to a `.traw` file by typing the following code in a command-line application.

```{bash, eval=FALSE}
out_prefix="processed/GEUVADIS.445_samples.GRCh38.20170504.maf01.filtered.nodup.chr18"
plink2 --pfile ${plink_prefix_path} --export Av --out ${out_prefix}
```

<!-- We also extract IDs of genes and SNPs with significant GxT interactions from the output from TensorQTL. -->

<!-- We then preprocess the expression matrix according to `Get started`. -->

Next, in R, we specify the input file names.

```{r, eval=FALSE}
qtl.file <- "processed/GEUVADIS.445_samples.chr18.cis_qtl_top_assoc.txt.gz"
geno.file <- "processed/GEUVADIS.445_samples.GRCh38.20170504.maf01.filtered.nodup.chr18.traw"
pheno.file <- "input/GEUVADIS.445_samples.expression.bed.gz"
covar.file <- "processed/GEUVADIS.445_samples.covariates2.txt"
int.file <- "processed/GEUVADIS.445_samples.interactions.txt"
```

We then attach *classifygxt* and obtain a list object using `format_input()`.

```{r, eval=FALSE}
library(classifygxt)

input.list <- format_input(
    qtl=qtl.file, geno=geno.file, pheno=pheno.file,
    covar=covar.file, int=int.file)
```

The `input.list` object above is a list of lists, each of which corresponds to a feature-SNP pair and can be used as input for `do_bms()`.
Depending on the format of the input files, it may be necessary to specify additional input arguments.
See the function documentation (`?format_input`) for details.

<!-- comment on the column numbers -->

<!-- TO-DO (optional)
- create a dummy txt file (feature, snp)
- write a function to process the data (regress, pca, residualize)
-->

# Session information

```{r}
sessionInfo()
```

<!-- # References -->
